# Supplementary material for: Aroxybutynin and atomoxetine (AD109) for obstructive sleep apnea: a randomized phase 3 trial (SynAIRgy)
Source: Am J Respir Crit Care Med. 2026 May 18;212(7):1569–84. doi: 10.1093/ajrccm/aamag215 (PMC13318230; doi:10.1093/ajrccm/aamag215)
Supplement: aamag215_Supplementary_Data [file aamag215_supplementary_data.zip]

Archive with 12 entries (12 files):
- Author COI.pdf
- Figure E1.png
- Figure E2.png
- Figure E3.png
- Figure E4.png
- Figure E5.png
- Figure E6.png
- Figure E7.png
- Figure E8.png
- Figure E9.png
- Figure E10.png
- Strollo_SynAIRgy_supplement_clean.docx
